# Supplementary material for: Chemo-Diversity and Secondary Metabolite Content in Corticolous Crustose Lichens (Fam. Arthoniaceae, Graphidaceae, Pyrenulaceae) from Remnants of Colombian Tropical Dry Forests
Source: J Fungi (Basel). 2026 Jul 17;12(7):526. doi: 10.3390/jof12070526 (PMC13413370; doi:10.3390/jof12070526)
Supplement: Supplementary file 1 [file jof-12-00526-s001.zip]

Archive with 1 entries (1 files):
- jof-4298172-supplementary.pdf
